# Supplementary material for: ﻿Two new species of Szelenyiopria Fabritius (Hymenoptera, Diapriidae), larval koinobiont endoparasitoids of the leaf-cutter ant Acromyrmex coronatus (Fabricius) (Hymenoptera, Formicidae), from Panama
Source: Zookeys. 2025 Sep 1;1250:293–314. doi: 10.3897/zookeys.1250.151740 (PMC12418030; doi:10.3897/zookeys.1250.151740)
Supplement: XML Treatment for Szelenyiopria fortunensis [file zookeys.1250.151740-treatment1.xml]

<!DOCTYPE tp:taxon-treatment
  PUBLIC "-//TaxonX//DTD Taxonomic Treatment Publishing DTD v0 20100105//EN" "tax-treatment-NSO.dtd">
<tp:taxon-treatment xmlns:tp="http://www.plazi.org/taxpub"><tp:treatment-meta><kwd-group><label>Taxon classification</label><kwd>
                <named-content content-type="kingdom">Animalia</named-content>
              </kwd><kwd>
                <named-content content-type="order">Hymenoptera</named-content>
              </kwd><kwd>
                <named-content content-type="family">Diapriidae</named-content>
              </kwd></kwd-group><mixed-citation publication-type="journal"><person-group><name><surname>Araúz</surname><given-names>Gabriel</given-names></name><name><surname>Chemyreva</surname><given-names>Vasilisa</given-names></name><name><surname>Ríos</surname><given-names>Tomás</given-names></name><name><surname>Gálvez</surname><given-names>Dumas</given-names></name><name><surname>Cambra</surname><given-names>Roberto A.</given-names></name><name><surname>Medianero</surname><given-names>Enrique</given-names></name><name><surname>Wcislo</surname><given-names>William T.</given-names></name><name><surname>Fernández-Marín</surname><given-names>Hermógenes</given-names></name></person-group><article-title>﻿Two new species of <italic><tp:taxon-name><tp:taxon-name-part taxon-name-part-type="genus" reg="Szelenyiopria">Szelenyiopria</tp:taxon-name-part></tp:taxon-name></italic> Fabritius (<tp:taxon-name><tp:taxon-name-part taxon-name-part-type="order">Hymenoptera</tp:taxon-name-part></tp:taxon-name>, <tp:taxon-name><tp:taxon-name-part taxon-name-part-type="family">Diapriidae</tp:taxon-name-part></tp:taxon-name>), larval koinobiont endoparasitoids of the leaf-cutter ant <italic><tp:taxon-name><tp:taxon-name-part taxon-name-part-type="genus" reg="Acromyrmex">Acromyrmex</tp:taxon-name-part> <tp:taxon-name-part taxon-name-part-type="species" reg="coronatus">coronatus</tp:taxon-name-part></tp:taxon-name></italic> (Fabricius) (<tp:taxon-name><tp:taxon-name-part taxon-name-part-type="order">Hymenoptera</tp:taxon-name-part></tp:taxon-name>, <tp:taxon-name><tp:taxon-name-part taxon-name-part-type="family">Formicidae</tp:taxon-name-part></tp:taxon-name>), from Panama</article-title><source>Zookeys</source><day>01</day><month>09</month><year>2025</year><volume>1250</volume><fpage>293</fpage><lpage>314</lpage><pub-id pub-id-type="doi">10.3897/zookeys.1250.151740</pub-id></mixed-citation></tp:treatment-meta><tp:nomenclature><label>﻿</label><tp:taxon-name><object-id xmlns:xlink="http://www.w3.org/1999/xlink" content-type="arpha" xlink:type="simple">DD7A960D-B996-5338-9813-D96517509630</object-id>
              <tp:taxon-name-part taxon-name-part-type="genus" reg="Szelenyiopria">Szelenyiopria</tp:taxon-name-part>
              <tp:taxon-name-part taxon-name-part-type="species" reg="fortunensis">fortunensis</tp:taxon-name-part>
              <object-id xmlns:xlink="http://www.w3.org/1999/xlink" content-type="zoobank" xlink:type="simple">https://zoobank.org/C8792AFC-5916-4235-8949-F2D6AD6182A2</object-id>
            </tp:taxon-name><tp:taxon-authority>Araúz &amp; Fernández-Marín</tp:taxon-authority><tp:taxon-status xmlns:xlink="http://www.w3.org/1999/xlink" xlink:type="simple">sp. nov.</tp:taxon-status><xref ref-type="fig" rid="F2">Figs 2</xref><xref ref-type="fig" rid="F3">, 3</xref><xref ref-type="fig" rid="F4">, 4</xref><xref ref-type="fig" rid="F5">, 5</xref></tp:nomenclature><tp:treatment-sec sec-type="type material" id="SECID0EROAE"><title>Type material.</title><p><bold><italic>Holotype</italic></bold> • female (Fig. <xref ref-type="fig" rid="F2">2</xref>). “PANAMÁ, Chiriquí, Gualaca, Reserva Forestal Fortuna (<named-content xmlns:xlink="http://www.w3.org/1999/xlink" content-type="dwc:verbatimCoordinates" xlink:type="simple"><named-content content-type="geo-json" specific-use="{&#34;type&#34;:&#34;Point&#34;,&#34;coordinates&#34;:[-82.237444,8.722167]}" id="NCID0EDPAE" xlink:type="simple">8°43'19.8"N, 82°14'14.8"W</named-content></named-content>, 1200 m); 26.v.2012. Emerged from a nest of <italic><tp:taxon-name><tp:taxon-name-part taxon-name-part-type="genus" reg="Acromyrmex">Acromyrmex</tp:taxon-name-part> <tp:taxon-name-part taxon-name-part-type="species" reg="coronatus">coronatus</tp:taxon-name-part></tp:taxon-name></italic> (nest #25), Tomás Ríos, Juan Bernal and Hermógenes Fernández-Marín leg” (<abbrev xmlns:xlink="http://www.w3.org/1999/xlink" xlink:title="Museo de Invertebrados G.B. Fairchild at Universidad de Panama" id="ABBRID0ETPAE" xlink:type="simple">MIUP</abbrev>). <bold><italic>Paratypes</italic></bold> • with same data as holotype; 3 females and 1 male in <abbrev xmlns:xlink="http://www.w3.org/1999/xlink" xlink:title="Museo de Invertebrados G.B. Fairchild at Universidad de Panama" id="ABBRID0E1PAE" xlink:type="simple">MIUP</abbrev>; 3 females and 1 male in <abbrev xmlns:xlink="http://www.w3.org/1999/xlink" xlink:title="Social Insects Lab" id="ABBRID0E5PAE" xlink:type="simple">LIS</abbrev>.</p><fig id="F2" position="float" orientation="portrait"><object-id xmlns:xlink="http://www.w3.org/1999/xlink" content-type="doi" xlink:type="simple">10.3897/zookeys.1250.151740.figure2</object-id><object-id xmlns:xlink="http://www.w3.org/1999/xlink" content-type="arpha" xlink:type="simple">BC161C12-CEF0-5EAF-9625-8CF4AF72CCB7</object-id><label>Figure 2.</label><caption><p><italic><tp:taxon-name><tp:taxon-name-part taxon-name-part-type="genus" reg="Szelenyiopria">Szelenyiopria</tp:taxon-name-part> <tp:taxon-name-part taxon-name-part-type="species" reg="fortunensis">fortunensis</tp:taxon-name-part></tp:taxon-name></italic> sp. nov., holotype, female, habitus in lateral view.</p></caption><graphic xmlns:xlink="http://www.w3.org/1999/xlink" xlink:href="zookeys-1250-293_article-151740__-g002.jpg" position="float" orientation="portrait" xlink:type="simple" id="oo_1406821.jpg"><uri content-type="original_file" xlink:type="simple">https://binary.pensoft.net/fig/1406821</uri></graphic></fig></tp:treatment-sec><tp:treatment-sec sec-type="etymology" id="SECID0E1QAE"><title>Etymology.</title><p>The species is named after the Fortuna Forest Reserve, a protected area in the Chiriquí Province, where we found this species. Additionally, the species name refers to the fortunate and serendipitous encounter when one of the authors (HFM) discovered a nest of an <italic><tp:taxon-name><tp:taxon-name-part taxon-name-part-type="genus" reg="Acromyrmex">Acromyrmex</tp:taxon-name-part></tp:taxon-name></italic> species parasitized by a diapriid wasp for the first time in Panama.</p></tp:treatment-sec><tp:treatment-sec sec-type="diagnosis" id="SECID0EHRAE"><title>Diagnosis.</title><p><italic><tp:taxon-name><tp:taxon-name-part taxon-name-part-type="genus" reg="Szelenyiopria">Szelenyiopria</tp:taxon-name-part> <tp:taxon-name-part taxon-name-part-type="species" reg="fortunensis">fortunensis</tp:taxon-name-part></tp:taxon-name></italic> differs from the all known species of the genus by the combination of the following characters: female antenna 12-segmented with nonabrupt clava (Fig. <xref ref-type="fig" rid="F2">2B, C</xref>), four apical segments of clava flattened ventrally; gena with dense postgenal cushion; lateral side of pronotum and mesopleura smooth; anterior scutellar pit subcircular, smooth inside (Fig. <xref ref-type="fig" rid="F3">3D</xref>); mesoscutum mainly smooth; propodeum rugose sculptured with median keel strongly raised anteriorly to form “axe” shaped spine (Figs <xref ref-type="fig" rid="F1">1</xref>, <xref ref-type="fig" rid="F3">3E</xref>, <xref ref-type="fig" rid="F4">4D</xref>); sides of propodeum dorsally and metapleuron reticulate rugose sculptured with scattered, apically truncate and upstanding setae, and covered with short pubescence; T2–T4 covered with few setae (Fig. <xref ref-type="fig" rid="F2">2F, G</xref>). Males with 14-segmented antenna; A3–A14 each with a row of long setae apically.</p><fig id="F3" position="float" orientation="portrait"><object-id xmlns:xlink="http://www.w3.org/1999/xlink" content-type="doi" xlink:type="simple">10.3897/zookeys.1250.151740.figure3</object-id><object-id xmlns:xlink="http://www.w3.org/1999/xlink" content-type="arpha" xlink:type="simple">A600A355-97F9-5D89-B4CF-D7B488F59F30</object-id><label>Figure 3.</label><caption><p><italic><tp:taxon-name><tp:taxon-name-part taxon-name-part-type="genus" reg="Szelenyiopria">Szelenyiopria</tp:taxon-name-part> <tp:taxon-name-part taxon-name-part-type="species" reg="fortunensis">fortunensis</tp:taxon-name-part></tp:taxon-name></italic> sp. nov., female. A. Head in lateral view; B, C. Antennae in lateral view; D. Mesosoma in dorsal view; E. Mesosoma in lateral view ; F. Metasoma in dorsal view; G. Metasoma in lateral view.</p></caption><graphic xmlns:xlink="http://www.w3.org/1999/xlink" xlink:href="zookeys-1250-293_article-151740__-g003.jpg" position="float" orientation="portrait" xlink:type="simple" id="oo_1406822.jpg"><uri content-type="original_file" xlink:type="simple">https://binary.pensoft.net/fig/1406822</uri></graphic></fig><fig id="F4" position="float" orientation="portrait"><object-id xmlns:xlink="http://www.w3.org/1999/xlink" content-type="doi" xlink:type="simple">10.3897/zookeys.1250.151740.figure4</object-id><object-id xmlns:xlink="http://www.w3.org/1999/xlink" content-type="arpha" xlink:type="simple">2A44DA7C-2D61-550C-8679-38E4E7581946</object-id><label>Figure 4.</label><caption><p><italic><tp:taxon-name><tp:taxon-name-part taxon-name-part-type="genus" reg="Szelenyiopria">Szelenyiopria</tp:taxon-name-part> <tp:taxon-name-part taxon-name-part-type="species" reg="fortunensis">fortunensis</tp:taxon-name-part></tp:taxon-name></italic> sp. nov., paratype, male, habitus in lateral view.</p></caption><graphic xmlns:xlink="http://www.w3.org/1999/xlink" xlink:href="zookeys-1250-293_article-151740__-g004.jpg" position="float" orientation="portrait" xlink:type="simple" id="oo_1406823.jpg"><uri content-type="original_file" xlink:type="simple">https://binary.pensoft.net/fig/1406823</uri></graphic></fig></tp:treatment-sec><tp:treatment-sec sec-type="description" id="SECID0EAUAE"><title>Description.</title><p>Holotype, <bold>female</bold> (Fig. <xref ref-type="fig" rid="F2">2</xref>). Body length 3.31 mm; head, mesosoma and metasoma dark brown, smooth, and shiny; antenna, tegula, and legs pale brown.</p><p><bold><italic>Head</italic></bold> (Fig. <xref ref-type="fig" rid="F3">3A–C</xref>). Head subcircular, in dorsal view 1.03 × as wide as long (0.60 mm/0.58 mm) with protruding antennal shelf and covered with scattered truncate setae. Frons and face smooth. Temple length subequal to width of compound eye (0.21 mm/0.22 mm) in lateral view. Compound eyes ovoid, 0.73 × as wide as high (0.30 mm/0.22 mm), with a few truncate setae. Ocelli large, forming almost equilateral triangle, POL:LOL:OOL = 4:3:8. Diameter of ocellus 3.5 × ommatidium diameter (0.07 mm/0.02 mm); malar space shorter than compound eye height (0.17 mm/0.30 mm) in lateral view. Occipital carina narrow and smooth in dorsal view. Palpal formula 5:2.</p><p><bold><italic>Antennae</italic>.</bold> Antenna 12-segmented with nonabrupt clava, Al subcylindrical, broadened apically and reticulate sculptured. Size of antennomeres (length/width in millimeters) in lateral view: A1 0.51/0.11, A2 0.14/0.08, A3 0.19/0.07, A4 0.15/0.07, A5 0.14/0.08, A6 0.12/0.09, A7 0.15/0.11, A8 0.14/0.12, A9 0.15/0.13, A10 0.15/0.13, A11 0.14/0.14 and A12 0.21/0.14. Clavomeres A9–A11 subquadrate in dorsal view, A12 subconical, and all flattened ventrally. A1–A7 covered with truncate setae; A6–A12 covered with short pubescence.</p><p><bold><italic>Mesosoma</italic></bold> (Fig. <xref ref-type="fig" rid="F3">3D, E</xref>). Mesosoma at level of tegula wider than head (0.64 mm/0.60 mm). Cervix longitudinally strigose. Pronotal collar with dense pilosity. Mesoscutum slightly convex, smooth with sparse truncate setae. Anterior scutellar pit with three low carinae inside, subcircular, and deep. Mesoscutellar disc slightly convex; axilla as wide as scutellar pit (0.17 mm/ 0.15 mm), shortly pubescent. Metanotum covered with short pilosity and few truncate setae. Metascutellum armed with three longitudinal ridges; metanotal trough smooth. Propodeum reticulate rugose with scattered setae and postero-lateral corners strongly prominent and posterior margin deeply convex medially. Mesopleuron smooth with truncate, specialized setae. Metapleuron and lateral sides of propodeum rugose with truncate setae and covered with short pilosity. Forewing 3.15 × longer than wide (2.96 mm/0.94 mm); submarginal vein reaching proximal third of wing length. Hindwing longer than wide (1.87 mm/0.21 mm), with marginal vein. Legs long, covered with scattered truncate setae. Femora of all legs slender with long stalk.</p><p><bold><italic>Metasoma</italic></bold> (Fig. <xref ref-type="fig" rid="F3">3F, G</xref>). Petiole 1.47 × longer than wide (0.28 mm/0.19 mm), longitudinally rugulate, covered with long truncate setae and short pubescence. Gaster 2.05 × longer than wide (1.21 mm/0.59 mm), smooth, with few sparse truncate setae dorsally and ventrally.</p><p><bold><italic>Variation</italic>.</bold> Anterior scutellar pit subcircular to remarkable “chestnut” form. Female body length 2.93–3.42 mm.</p><p><bold>Male</bold> (Figs <xref ref-type="fig" rid="F4">4</xref>, <xref ref-type="fig" rid="F5">5A–F</xref>). Body length: 2.82–3.08 mm. Similar to female except for the following characters: eyes bare; antenna 14-segmented; A3–A14 each fusiform, its widest part slightly shifted towards apex with a row of long setae. Size of antennomeres (length/width in mm): A1 (0.54/0.1); A2 (0.15/0.1); A3 (0.2/0.08); A4 (0.2/0.09); A5 (0.2/0.09); A6 (0.23/0.08); A7 (0.19/0.09); A8 (0.2/0.09); A9 (0.19/0.09); A10 (0.16/0.08); A11 (0.15/0.08); A12 (0.18/0.08); A13 (0.16/0.08); A14 (0.29/0.07).</p><fig id="F5" position="float" orientation="portrait"><object-id xmlns:xlink="http://www.w3.org/1999/xlink" content-type="doi" xlink:type="simple">10.3897/zookeys.1250.151740.figure5</object-id><object-id xmlns:xlink="http://www.w3.org/1999/xlink" content-type="arpha" xlink:type="simple">2BA6BD18-CE19-5381-967F-4F380EAFC65C</object-id><label>Figure 5.</label><caption><p><italic><tp:taxon-name><tp:taxon-name-part taxon-name-part-type="genus" reg="Szelenyiopria">Szelenyiopria</tp:taxon-name-part> <tp:taxon-name-part taxon-name-part-type="species" reg="fortunensis">fortunensis</tp:taxon-name-part></tp:taxon-name></italic> sp. nov., male. A. Head in lateral view; B. Head and antennae in lateral view; C. Mesosoma in dorsal view; D. Mesosoma in lateral view; E. Metasoma in dorsal view; F. Metasoma in lateral view.</p></caption><graphic xmlns:xlink="http://www.w3.org/1999/xlink" xlink:href="zookeys-1250-293_article-151740__-g005.jpg" position="float" orientation="portrait" xlink:type="simple" id="oo_1406824.jpg"><uri content-type="original_file" xlink:type="simple">https://binary.pensoft.net/fig/1406824</uri></graphic></fig></tp:treatment-sec><tp:treatment-sec sec-type="distribution" id="SECID0E6WAE"><title>Distribution.</title><p>Known from only the type locality.</p></tp:treatment-sec><tp:treatment-sec sec-type="biology" id="SECID0EEXAE"><title>Biology.</title><p><italic><tp:taxon-name><tp:taxon-name-part taxon-name-part-type="genus" reg="Szelenyiopria">Szelenyiopria</tp:taxon-name-part> <tp:taxon-name-part taxon-name-part-type="species" reg="fortunensis">fortunensis</tp:taxon-name-part></tp:taxon-name></italic> sp. nov. is a larval endoparasitoid of the leaf-cutter ant <italic><tp:taxon-name><tp:taxon-name-part taxon-name-part-type="genus" reg="Acromyrmex">Acromyrmex</tp:taxon-name-part> <tp:taxon-name-part taxon-name-part-type="species" reg="coronatus">coronatus</tp:taxon-name-part></tp:taxon-name></italic> in Panama. We found that 25% of all <italic><tp:taxon-name><tp:taxon-name-part taxon-name-part-type="genus" reg="Acromyrmex">A.</tp:taxon-name-part> <tp:taxon-name-part taxon-name-part-type="species" reg="coronatus">coronatus</tp:taxon-name-part></tp:taxon-name></italic> nests collected in Fortuna Forest Reserve were parasitized by this species. This new species can be solitary (only one wasp per larva) or gregarious (two or more wasps per larva), with each wasp separated from the others by a septum. The ant workers protected, groomed, and transported the parasitized larvae as if they were healthy larvae. However, after emergence the wasps tried to leave the nests quickly. If they did not, two or more worker ants used their mandibles to hold them by the legs, antennae, and/or wings, and then the wasps were mutilated and killed.</p></tp:treatment-sec><tp:treatment-sec><!--Section generated to contain objects referenced in tp:taxon-treatment.--><fig id="F1" position="float" orientation="portrait"><object-id xmlns:xlink="http://www.w3.org/1999/xlink" content-type="doi" xlink:type="simple">10.3897/zookeys.1250.151740.figure1</object-id><object-id xmlns:xlink="http://www.w3.org/1999/xlink" content-type="arpha" xlink:type="simple">A439DAFA-EAFC-5377-AAE9-D721D0A02CE8</object-id><label>Figure 1.</label><caption><p>A. <italic><tp:taxon-name><tp:taxon-name-part taxon-name-part-type="genus" reg="Acromyrmex">Acromyrmex</tp:taxon-name-part> <tp:taxon-name-part taxon-name-part-type="species" reg="coronatus">coronatus</tp:taxon-name-part></tp:taxon-name></italic> nest covered with leaf litter; B. Nest with fungus garden exposed; C. map of the collection sites in Panama.</p></caption><graphic xmlns:xlink="http://www.w3.org/1999/xlink" xlink:href="zookeys-1250-293_article-151740__-g001.jpg" position="float" orientation="portrait" xlink:type="simple" id="oo_1406820.jpg"><uri content-type="original_file" xlink:type="simple">https://binary.pensoft.net/fig/1406820</uri></graphic></fig></tp:treatment-sec></tp:taxon-treatment>
